# Supplementary material for: Muscle Biomarkers in Colorectal Cancer Outpatients: Agreement Between Computed Tomography, Bioelectrical Impedance Analysis, and Nutritional Ultrasound
Source: Nutrients. 2024 Dec 13;16(24):4312. doi: 10.3390/nu16244312 (PMC11677386; doi:10.3390/nu16244312)
Supplement: Supplementary file 1 [file nutrients-16-04312-s001.zip]

Archive with 1 entries (1 files):
- nutrients-3348669-supplementary.pdf
